# Supplementary material for: MICOS assembly controls mitochondrial inner membrane remodeling and crista junction redistribution to mediate cristae formation
Source: EMBO J. 2020 Jun 22;39(14):e104105. doi: 10.15252/embj.2019104105 (PMC7361284; doi:10.15252/embj.2019104105)
Supplement: Supplementary file 4 — Movie EV2 [file EMBJ-39-e104105-s004.zip]

Archive with 4 entries (3 files):
- Movie EV2.mp4
- Movie EV2.docx
- __MACOSX/
- __MACOSX/._Movie EV2.docx
