# Supplementary material for: MICOS assembly controls mitochondrial inner membrane remodeling and crista junction redistribution to mediate cristae formation
Source: EMBO J. 2020 Jun 22;39(14):e104105. doi: 10.15252/embj.2019104105 (PMC7361284; doi:10.15252/embj.2019104105)
Supplement: Supplementary file 19 — Source Data for Expanded View [file EMBJ-39-e104105-s022.zip]

Archive with 9 entries (8 files):
- EMBOJ-2019-104105_Source_Data_Figure_EV1.pdf
- __MACOSX/
- __MACOSX/._EMBOJ-2019-104105_Source_Data_Figure_EV1.pdf
- EMBOJ-2019-104105_Source_Data_Figure_EV4.pdf
- __MACOSX/._EMBOJ-2019-104105_Source_Data_Figure_EV4.pdf
- EMBOJ-2019-104105_Source_Data_Figure_EV5.pdf
- __MACOSX/._EMBOJ-2019-104105_Source_Data_Figure_EV5.pdf
- EMBOJ-2019-104105_Source_Data_FigureEV3B.pdf
- __MACOSX/._EMBOJ-2019-104105_Source_Data_FigureEV3B.pdf
